# Supplementary material for: Multi-Q 2 software facilitates isobaric labeling quantitation analysis with improved accuracy and coverage
Source: Sci Rep. 2021 Jan 26;11:2233. doi: 10.1038/s41598-021-81740-4 (PMC7838301; doi:10.1038/s41598-021-81740-4)
Supplement: Supplementary file 1 — Supplementary Table S1. [file 41598_2021_81740_MOESM1_ESM.xlsx]

## Sheet: Table S1
Prot Ratio Alg	Pep Ratio Alg.	IntenNmlz	PepNmlz	ProtNmlz	RatioCmp Correction	AUCCD	ARE_Std	ARE_Bg
WeightedPepRatio	WeightedPsmRatio	TRUE	TRUE	FALSE	FALSE	0.9171	0.2081	0.0728
WeightedPepRatio	WeightedPsmRatio	TRUE	TRUE	TRUE	FALSE	0.9171	0.2081	0.0728
WeightedPepRatio	WeightedPsmRatio	FALSE	TRUE	FALSE	FALSE	0.9171	0.2084	0.0728
WeightedPepRatio	SumPsmIntensity	TRUE	TRUE	FALSE	FALSE	0.9168	0.2042	0.0733
WeightedPepRatio	SumPsmIntensity	TRUE	TRUE	TRUE	FALSE	0.9168	0.2042	0.0733
WeightedPepRatio	SumPsmIntensity	FALSE	TRUE	FALSE	FALSE	0.9168	0.2043	0.0733
WeightedPepRatio	LinearRegression	TRUE	TRUE	FALSE	FALSE	0.9167	0.1881	0.0733
WeightedPepRatio	LinearRegression	TRUE	TRUE	TRUE	FALSE	0.9167	0.1881	0.0733
WeightedPepRatio	LinearRegression	FALSE	TRUE	FALSE	FALSE	0.9167	0.1882	0.0733
MedianPepRatio	WeightedPsmRatio	TRUE	TRUE	FALSE	FALSE	0.9155	0.232	0.0746
MedianPepRatio	WeightedPsmRatio	TRUE	TRUE	TRUE	FALSE	0.9155	0.232	0.0746
MedianPepRatio	WeightedPsmRatio	FALSE	TRUE	FALSE	FALSE	0.9155	0.2322	0.0746
WeightedPepRatio	Median	TRUE	TRUE	FALSE	FALSE	0.9151	0.2457	0.0748
WeightedPepRatio	Median	TRUE	TRUE	TRUE	FALSE	0.9151	0.2457	0.0748
WeightedPepRatio	Median	FALSE	TRUE	FALSE	FALSE	0.9151	0.2458	0.0748
MedianPepRatio	LinearRegression	FALSE	TRUE	FALSE	FALSE	0.915	0.1987	0.0751
MedianPepRatio	LinearRegression	TRUE	TRUE	FALSE	FALSE	0.915	0.1987	0.0751
MedianPepRatio	LinearRegression	TRUE	TRUE	TRUE	FALSE	0.915	0.1987	0.0751
MedianPepRatio	SumPsmIntensity	FALSE	TRUE	FALSE	FALSE	0.915	0.2245	0.0751
MedianPepRatio	SumPsmIntensity	TRUE	TRUE	FALSE	FALSE	0.915	0.2245	0.0751
MedianPepRatio	SumPsmIntensity	TRUE	TRUE	TRUE	FALSE	0.915	0.2245	0.0751
MedianPepRatio	Median	FALSE	TRUE	FALSE	FALSE	0.9135	0.2684	0.0765
MedianPepRatio	Median	TRUE	TRUE	FALSE	FALSE	0.9135	0.2684	0.0765
MedianPepRatio	Median	TRUE	TRUE	TRUE	FALSE	0.9135	0.2684	0.0765
WeightedPepRatio	WeightedPsmRatio	TRUE	TRUE	FALSE	TRUE	0.9083	0.1632	0.0819
WeightedPepRatio	WeightedPsmRatio	TRUE	TRUE	TRUE	TRUE	0.9083	0.1632	0.0819
WeightedPepRatio	WeightedPsmRatio	FALSE	TRUE	FALSE	TRUE	0.9083	0.1635	0.0819
WeightedPepRatio	SumPsmIntensity	TRUE	TRUE	FALSE	TRUE	0.9079	0.1598	0.0824
WeightedPepRatio	SumPsmIntensity	TRUE	TRUE	TRUE	TRUE	0.9079	0.1598	0.0824
WeightedPepRatio	SumPsmIntensity	FALSE	TRUE	FALSE	TRUE	0.9079	0.1599	0.0824
WeightedPepRatio	LinearRegression	TRUE	TRUE	FALSE	TRUE	0.9077	0.1453	0.0826
WeightedPepRatio	LinearRegression	TRUE	TRUE	TRUE	TRUE	0.9077	0.1453	0.0826
WeightedPepRatio	LinearRegression	FALSE	TRUE	FALSE	TRUE	0.9077	0.1455	0.0826
MedianPepRatio	WeightedPsmRatio	TRUE	TRUE	FALSE	TRUE	0.9063	0.1821	0.084
MedianPepRatio	WeightedPsmRatio	TRUE	TRUE	TRUE	TRUE	0.9063	0.1821	0.084
MedianPepRatio	WeightedPsmRatio	FALSE	TRUE	FALSE	TRUE	0.9063	0.1828	0.084
WeightedPepRatio	Median	TRUE	TRUE	FALSE	TRUE	0.9063	0.1987	0.0839
WeightedPepRatio	Median	TRUE	TRUE	TRUE	TRUE	0.9063	0.1987	0.0839
WeightedPepRatio	Median	FALSE	TRUE	FALSE	TRUE	0.9063	0.1989	0.0839
MedianPepRatio	SumPsmIntensity	FALSE	TRUE	FALSE	TRUE	0.9058	0.172	0.0845
MedianPepRatio	SumPsmIntensity	TRUE	TRUE	FALSE	TRUE	0.9058	0.172	0.0845
MedianPepRatio	SumPsmIntensity	TRUE	TRUE	TRUE	TRUE	0.9058	0.172	0.0845
MedianPepRatio	LinearRegression	FALSE	TRUE	FALSE	TRUE	0.9054	0.135	0.0848
MedianPepRatio	LinearRegression	TRUE	TRUE	FALSE	TRUE	0.9054	0.135	0.0848
MedianPepRatio	LinearRegression	TRUE	TRUE	TRUE	TRUE	0.9054	0.135	0.0848
MedianPepRatio	Median	FALSE	TRUE	FALSE	TRUE	0.9044	0.2175	0.0858
MedianPepRatio	Median	TRUE	TRUE	FALSE	TRUE	0.9044	0.2175	0.0858
MedianPepRatio	Median	TRUE	TRUE	TRUE	TRUE	0.9044	0.2175	0.0858
MedianPepRatio	WeightedPsmRatio	TRUE	FALSE	FALSE	FALSE	0.8887	0.2002	0.1014
MedianPepRatio	WeightedPsmRatio	TRUE	FALSE	TRUE	FALSE	0.8887	0.2002	0.1014
MedianPepRatio	Median	TRUE	FALSE	FALSE	FALSE	0.8882	0.231	0.1019
MedianPepRatio	Median	TRUE	FALSE	TRUE	FALSE	0.8882	0.231	0.1019
WeightedPepRatio	WeightedPsmRatio	TRUE	FALSE	FALSE	FALSE	0.8881	0.182	0.1019
WeightedPepRatio	WeightedPsmRatio	TRUE	FALSE	TRUE	FALSE	0.8881	0.182	0.1019
MedianPepRatio	SumPsmIntensity	TRUE	FALSE	FALSE	FALSE	0.8881	0.1932	0.102
MedianPepRatio	SumPsmIntensity	TRUE	FALSE	TRUE	FALSE	0.8881	0.1932	0.102
MedianPepRatio	LinearRegression	TRUE	FALSE	FALSE	FALSE	0.888	0.1739	0.1021
MedianPepRatio	LinearRegression	TRUE	FALSE	TRUE	FALSE	0.888	0.1739	0.1021
WeightedPsmRatio	WeightedPsmRatio	FALSE	TRUE	FALSE	FALSE	0.8879	0.1775	0.1021
WeightedPsmRatio	WeightedPsmRatio	TRUE	TRUE	FALSE	FALSE	0.8879	0.1775	0.1021
WeightedPsmRatio	WeightedPsmRatio	TRUE	TRUE	TRUE	FALSE	0.8879	0.1775	0.1021
WeightedPsmRatio	Median	FALSE	TRUE	FALSE	FALSE	0.8879	0.1775	0.1021
WeightedPsmRatio	Median	TRUE	TRUE	FALSE	FALSE	0.8879	0.1775	0.1021
WeightedPsmRatio	Median	TRUE	TRUE	TRUE	FALSE	0.8879	0.1775	0.1021
WeightedPsmRatio	LinearRegression	FALSE	TRUE	FALSE	FALSE	0.8879	0.1775	0.1021
WeightedPsmRatio	LinearRegression	TRUE	TRUE	FALSE	FALSE	0.8879	0.1775	0.1021
WeightedPsmRatio	LinearRegression	TRUE	TRUE	TRUE	FALSE	0.8879	0.1775	0.1021
WeightedPsmRatio	SumPsmIntensity	FALSE	TRUE	FALSE	FALSE	0.8879	0.1775	0.1021
WeightedPsmRatio	SumPsmIntensity	TRUE	TRUE	FALSE	FALSE	0.8879	0.1775	0.1021
WeightedPsmRatio	SumPsmIntensity	TRUE	TRUE	TRUE	FALSE	0.8879	0.1775	0.1021
WeightedPepRatio	LinearRegression	TRUE	FALSE	FALSE	FALSE	0.8877	0.1669	0.1023
WeightedPepRatio	LinearRegression	TRUE	FALSE	TRUE	FALSE	0.8877	0.1669	0.1023
WeightedPepRatio	SumPsmIntensity	TRUE	FALSE	FALSE	FALSE	0.8875	0.1785	0.1025
WeightedPepRatio	SumPsmIntensity	TRUE	FALSE	TRUE	FALSE	0.8875	0.1785	0.1025
TrimmedMeanPsmRatio	WeightedPsmRatio	TRUE	FALSE	FALSE	FALSE	0.8875	0.2256	0.1025
TrimmedMeanPsmRatio	WeightedPsmRatio	TRUE	TRUE	FALSE	FALSE	0.8875	0.2256	0.1025
TrimmedMeanPsmRatio	WeightedPsmRatio	TRUE	FALSE	TRUE	FALSE	0.8875	0.2256	0.1025
TrimmedMeanPsmRatio	WeightedPsmRatio	TRUE	TRUE	TRUE	FALSE	0.8875	0.2256	0.1025
TrimmedMeanPsmRatio	Median	TRUE	FALSE	FALSE	FALSE	0.8875	0.2256	0.1025
TrimmedMeanPsmRatio	Median	TRUE	TRUE	FALSE	FALSE	0.8875	0.2256	0.1025
TrimmedMeanPsmRatio	Median	TRUE	FALSE	TRUE	FALSE	0.8875	0.2256	0.1025
TrimmedMeanPsmRatio	Median	TRUE	TRUE	TRUE	FALSE	0.8875	0.2256	0.1025
TrimmedMeanPsmRatio	LinearRegression	TRUE	FALSE	FALSE	FALSE	0.8875	0.2256	0.1025
TrimmedMeanPsmRatio	LinearRegression	TRUE	TRUE	FALSE	FALSE	0.8875	0.2256	0.1025
TrimmedMeanPsmRatio	LinearRegression	TRUE	FALSE	TRUE	FALSE	0.8875	0.2256	0.1025
TrimmedMeanPsmRatio	LinearRegression	TRUE	TRUE	TRUE	FALSE	0.8875	0.2256	0.1025
TrimmedMeanPsmRatio	SumPsmIntensity	TRUE	FALSE	FALSE	FALSE	0.8875	0.2256	0.1025
TrimmedMeanPsmRatio	SumPsmIntensity	TRUE	TRUE	FALSE	FALSE	0.8875	0.2256	0.1025
TrimmedMeanPsmRatio	SumPsmIntensity	TRUE	FALSE	TRUE	FALSE	0.8875	0.2256	0.1025
TrimmedMeanPsmRatio	SumPsmIntensity	TRUE	TRUE	TRUE	FALSE	0.8875	0.2256	0.1025
MedianPsmRatio	WeightedPsmRatio	TRUE	FALSE	FALSE	FALSE	0.8874	0.2062	0.1026
MedianPsmRatio	WeightedPsmRatio	TRUE	TRUE	FALSE	FALSE	0.8874	0.2062	0.1026
MedianPsmRatio	WeightedPsmRatio	TRUE	FALSE	TRUE	FALSE	0.8874	0.2062	0.1026
MedianPsmRatio	WeightedPsmRatio	TRUE	TRUE	TRUE	FALSE	0.8874	0.2062	0.1026
MedianPsmRatio	Median	TRUE	FALSE	FALSE	FALSE	0.8874	0.2062	0.1026
MedianPsmRatio	Median	TRUE	TRUE	FALSE	FALSE	0.8874	0.2062	0.1026
MedianPsmRatio	Median	TRUE	FALSE	TRUE	FALSE	0.8874	0.2062	0.1026
MedianPsmRatio	Median	TRUE	TRUE	TRUE	FALSE	0.8874	0.2062	0.1026
MedianPsmRatio	LinearRegression	TRUE	FALSE	FALSE	FALSE	0.8874	0.2062	0.1026
MedianPsmRatio	LinearRegression	TRUE	TRUE	FALSE	FALSE	0.8874	0.2062	0.1026
MedianPsmRatio	LinearRegression	TRUE	FALSE	TRUE	FALSE	0.8874	0.2062	0.1026
MedianPsmRatio	LinearRegression	TRUE	TRUE	TRUE	FALSE	0.8874	0.2062	0.1026
MedianPsmRatio	SumPsmIntensity	TRUE	FALSE	FALSE	FALSE	0.8874	0.2062	0.1026
MedianPsmRatio	SumPsmIntensity	TRUE	TRUE	FALSE	FALSE	0.8874	0.2062	0.1026
MedianPsmRatio	SumPsmIntensity	TRUE	FALSE	TRUE	FALSE	0.8874	0.2062	0.1026
MedianPsmRatio	SumPsmIntensity	TRUE	TRUE	TRUE	FALSE	0.8874	0.2062	0.1026
WeightedPepRatio	Median	TRUE	FALSE	FALSE	FALSE	0.8872	0.2135	0.1028
WeightedPepRatio	Median	TRUE	FALSE	TRUE	FALSE	0.8872	0.2135	0.1028
SumPsmIntensity	WeightedPsmRatio	TRUE	FALSE	FALSE	FALSE	0.8864	0.173	0.1035
SumPsmIntensity	WeightedPsmRatio	TRUE	TRUE	FALSE	FALSE	0.8864	0.173	0.1035
SumPsmIntensity	WeightedPsmRatio	TRUE	FALSE	TRUE	FALSE	0.8864	0.173	0.1035
SumPsmIntensity	WeightedPsmRatio	TRUE	TRUE	TRUE	FALSE	0.8864	0.173	0.1035
SumPsmIntensity	Median	TRUE	FALSE	FALSE	FALSE	0.8864	0.173	0.1035
SumPsmIntensity	Median	TRUE	TRUE	FALSE	FALSE	0.8864	0.173	0.1035
SumPsmIntensity	Median	TRUE	FALSE	TRUE	FALSE	0.8864	0.173	0.1035
SumPsmIntensity	Median	TRUE	TRUE	TRUE	FALSE	0.8864	0.173	0.1035
SumPsmIntensity	LinearRegression	TRUE	FALSE	FALSE	FALSE	0.8864	0.173	0.1035
SumPsmIntensity	LinearRegression	TRUE	TRUE	FALSE	FALSE	0.8864	0.173	0.1035
SumPsmIntensity	LinearRegression	TRUE	FALSE	TRUE	FALSE	0.8864	0.173	0.1035
SumPsmIntensity	LinearRegression	TRUE	TRUE	TRUE	FALSE	0.8864	0.173	0.1035
SumPsmIntensity	SumPsmIntensity	TRUE	FALSE	FALSE	FALSE	0.8864	0.173	0.1035
SumPsmIntensity	SumPsmIntensity	TRUE	TRUE	FALSE	FALSE	0.8864	0.173	0.1035
SumPsmIntensity	SumPsmIntensity	TRUE	FALSE	TRUE	FALSE	0.8864	0.173	0.1035
SumPsmIntensity	SumPsmIntensity	TRUE	TRUE	TRUE	FALSE	0.8864	0.173	0.1035
WeightedPsmRatio	WeightedPsmRatio	TRUE	FALSE	FALSE	FALSE	0.883	0.2001	0.1069
WeightedPsmRatio	WeightedPsmRatio	FALSE	FALSE	TRUE	FALSE	0.883	0.2001	0.1069
WeightedPsmRatio	WeightedPsmRatio	TRUE	FALSE	TRUE	FALSE	0.883	0.2001	0.1069
WeightedPsmRatio	WeightedPsmRatio	FALSE	FALSE	FALSE	FALSE	0.883	0.2001	0.1069
WeightedPsmRatio	Median	TRUE	FALSE	FALSE	FALSE	0.883	0.2001	0.1069
WeightedPsmRatio	Median	FALSE	FALSE	TRUE	FALSE	0.883	0.2001	0.1069
WeightedPsmRatio	Median	TRUE	FALSE	TRUE	FALSE	0.883	0.2001	0.1069
WeightedPsmRatio	Median	FALSE	FALSE	FALSE	FALSE	0.883	0.2001	0.1069
WeightedPsmRatio	LinearRegression	TRUE	FALSE	FALSE	FALSE	0.883	0.2001	0.1069
WeightedPsmRatio	LinearRegression	FALSE	FALSE	TRUE	FALSE	0.883	0.2001	0.1069
WeightedPsmRatio	LinearRegression	TRUE	FALSE	TRUE	FALSE	0.883	0.2001	0.1069
WeightedPsmRatio	LinearRegression	FALSE	FALSE	FALSE	FALSE	0.883	0.2001	0.1069
WeightedPsmRatio	SumPsmIntensity	TRUE	FALSE	FALSE	FALSE	0.883	0.2001	0.1069
WeightedPsmRatio	SumPsmIntensity	FALSE	FALSE	TRUE	FALSE	0.883	0.2001	0.1069
WeightedPsmRatio	SumPsmIntensity	TRUE	FALSE	TRUE	FALSE	0.883	0.2001	0.1069
WeightedPsmRatio	SumPsmIntensity	FALSE	FALSE	FALSE	FALSE	0.883	0.2001	0.1069
WeightedPepRatio	WeightedPsmRatio	FALSE	FALSE	TRUE	FALSE	0.883	0.2037	0.107
WeightedPepRatio	WeightedPsmRatio	FALSE	FALSE	FALSE	FALSE	0.883	0.2037	0.107
MedianPepRatio	WeightedPsmRatio	FALSE	FALSE	TRUE	FALSE	0.8828	0.2292	0.1072
MedianPepRatio	WeightedPsmRatio	FALSE	FALSE	FALSE	FALSE	0.8828	0.2292	0.1072
WeightedPepRatio	LinearRegression	FALSE	FALSE	TRUE	FALSE	0.8826	0.1881	0.1074
WeightedPepRatio	LinearRegression	FALSE	FALSE	FALSE	FALSE	0.8826	0.1881	0.1074
SumPsmIntensity	WeightedPsmRatio	FALSE	TRUE	FALSE	FALSE	0.8826	0.1942	0.1074
SumPsmIntensity	WeightedPsmRatio	FALSE	FALSE	TRUE	FALSE	0.8826	0.1942	0.1074
SumPsmIntensity	WeightedPsmRatio	FALSE	FALSE	FALSE	FALSE	0.8826	0.1942	0.1074
SumPsmIntensity	Median	FALSE	TRUE	FALSE	FALSE	0.8826	0.1942	0.1074
SumPsmIntensity	Median	FALSE	FALSE	TRUE	FALSE	0.8826	0.1942	0.1074
SumPsmIntensity	Median	FALSE	FALSE	FALSE	FALSE	0.8826	0.1942	0.1074
SumPsmIntensity	LinearRegression	FALSE	TRUE	FALSE	FALSE	0.8826	0.1942	0.1074
SumPsmIntensity	LinearRegression	FALSE	FALSE	TRUE	FALSE	0.8826	0.1942	0.1074
SumPsmIntensity	LinearRegression	FALSE	FALSE	FALSE	FALSE	0.8826	0.1942	0.1074
SumPsmIntensity	SumPsmIntensity	FALSE	TRUE	FALSE	FALSE	0.8826	0.1942	0.1074
SumPsmIntensity	SumPsmIntensity	FALSE	FALSE	TRUE	FALSE	0.8826	0.1942	0.1074
SumPsmIntensity	SumPsmIntensity	FALSE	FALSE	FALSE	FALSE	0.8826	0.1942	0.1074
WeightedPepRatio	SumPsmIntensity	FALSE	FALSE	TRUE	FALSE	0.8825	0.1993	0.1074
WeightedPepRatio	SumPsmIntensity	FALSE	FALSE	FALSE	FALSE	0.8825	0.1993	0.1074
MedianPepRatio	SumPsmIntensity	FALSE	FALSE	TRUE	FALSE	0.8823	0.2207	0.1077
MedianPepRatio	SumPsmIntensity	FALSE	FALSE	FALSE	FALSE	0.8823	0.2207	0.1077
MedianPepRatio	LinearRegression	FALSE	FALSE	TRUE	FALSE	0.8822	0.1992	0.1077
MedianPepRatio	LinearRegression	FALSE	FALSE	FALSE	FALSE	0.8822	0.1992	0.1077
MedianPepRatio	Median	FALSE	FALSE	TRUE	FALSE	0.8818	0.2662	0.1082
MedianPepRatio	Median	FALSE	FALSE	FALSE	FALSE	0.8818	0.2662	0.1082
WeightedPepRatio	Median	FALSE	FALSE	TRUE	FALSE	0.8816	0.2411	0.1084
WeightedPepRatio	Median	FALSE	FALSE	FALSE	FALSE	0.8816	0.2411	0.1084
MedianPsmRatio	WeightedPsmRatio	FALSE	TRUE	FALSE	FALSE	0.8815	0.2388	0.1085
MedianPsmRatio	WeightedPsmRatio	FALSE	FALSE	TRUE	FALSE	0.8815	0.2388	0.1085
MedianPsmRatio	WeightedPsmRatio	FALSE	FALSE	FALSE	FALSE	0.8815	0.2388	0.1085
MedianPsmRatio	Median	FALSE	TRUE	FALSE	FALSE	0.8815	0.2388	0.1085
MedianPsmRatio	Median	FALSE	FALSE	TRUE	FALSE	0.8815	0.2388	0.1085
MedianPsmRatio	Median	FALSE	FALSE	FALSE	FALSE	0.8815	0.2388	0.1085
MedianPsmRatio	LinearRegression	FALSE	TRUE	FALSE	FALSE	0.8815	0.2388	0.1085
MedianPsmRatio	LinearRegression	FALSE	FALSE	TRUE	FALSE	0.8815	0.2388	0.1085
MedianPsmRatio	LinearRegression	FALSE	FALSE	FALSE	FALSE	0.8815	0.2388	0.1085
MedianPsmRatio	SumPsmIntensity	FALSE	TRUE	FALSE	FALSE	0.8815	0.2388	0.1085
MedianPsmRatio	SumPsmIntensity	FALSE	FALSE	TRUE	FALSE	0.8815	0.2388	0.1085
MedianPsmRatio	SumPsmIntensity	FALSE	FALSE	FALSE	FALSE	0.8815	0.2388	0.1085
TrimmedMeanPsmRatio	WeightedPsmRatio	FALSE	TRUE	FALSE	FALSE	0.8812	0.2612	0.1088
TrimmedMeanPsmRatio	WeightedPsmRatio	FALSE	FALSE	TRUE	FALSE	0.8812	0.2612	0.1088
TrimmedMeanPsmRatio	WeightedPsmRatio	FALSE	FALSE	FALSE	FALSE	0.8812	0.2612	0.1088
TrimmedMeanPsmRatio	Median	FALSE	TRUE	FALSE	FALSE	0.8812	0.2612	0.1088
TrimmedMeanPsmRatio	Median	FALSE	FALSE	TRUE	FALSE	0.8812	0.2612	0.1088
TrimmedMeanPsmRatio	Median	FALSE	FALSE	FALSE	FALSE	0.8812	0.2612	0.1088
TrimmedMeanPsmRatio	LinearRegression	FALSE	TRUE	FALSE	FALSE	0.8812	0.2612	0.1088
TrimmedMeanPsmRatio	LinearRegression	FALSE	FALSE	TRUE	FALSE	0.8812	0.2612	0.1088
TrimmedMeanPsmRatio	LinearRegression	FALSE	FALSE	FALSE	FALSE	0.8812	0.2612	0.1088
TrimmedMeanPsmRatio	SumPsmIntensity	FALSE	TRUE	FALSE	FALSE	0.8812	0.2612	0.1088
TrimmedMeanPsmRatio	SumPsmIntensity	FALSE	FALSE	TRUE	FALSE	0.8812	0.2612	0.1088
TrimmedMeanPsmRatio	SumPsmIntensity	FALSE	FALSE	FALSE	FALSE	0.8812	0.2612	0.1088
MedianPepRatio	WeightedPsmRatio	TRUE	FALSE	FALSE	TRUE	0.878	0.1562	0.1123
MedianPepRatio	WeightedPsmRatio	TRUE	FALSE	TRUE	TRUE	0.878	0.1562	0.1123
MedianPepRatio	Median	TRUE	FALSE	FALSE	TRUE	0.8776	0.1878	0.1126
MedianPepRatio	Median	TRUE	FALSE	TRUE	TRUE	0.8776	0.1878	0.1126
WeightedPsmRatio	WeightedPsmRatio	FALSE	TRUE	FALSE	TRUE	0.8774	0.1421	0.1128
WeightedPsmRatio	WeightedPsmRatio	TRUE	TRUE	FALSE	TRUE	0.8774	0.1421	0.1128
WeightedPsmRatio	WeightedPsmRatio	TRUE	TRUE	TRUE	TRUE	0.8774	0.1421	0.1128
WeightedPsmRatio	Median	FALSE	TRUE	FALSE	TRUE	0.8774	0.1421	0.1128
WeightedPsmRatio	Median	TRUE	TRUE	FALSE	TRUE	0.8774	0.1421	0.1128
WeightedPsmRatio	Median	TRUE	TRUE	TRUE	TRUE	0.8774	0.1421	0.1128
WeightedPsmRatio	LinearRegression	FALSE	TRUE	FALSE	TRUE	0.8774	0.1421	0.1128
WeightedPsmRatio	LinearRegression	TRUE	TRUE	FALSE	TRUE	0.8774	0.1421	0.1128
WeightedPsmRatio	LinearRegression	TRUE	TRUE	TRUE	TRUE	0.8774	0.1421	0.1128
WeightedPsmRatio	SumPsmIntensity	FALSE	TRUE	FALSE	TRUE	0.8774	0.1421	0.1128
WeightedPsmRatio	SumPsmIntensity	TRUE	TRUE	FALSE	TRUE	0.8774	0.1421	0.1128
WeightedPsmRatio	SumPsmIntensity	TRUE	TRUE	TRUE	TRUE	0.8774	0.1421	0.1128
WeightedPepRatio	WeightedPsmRatio	TRUE	FALSE	FALSE	TRUE	0.8774	0.1463	0.1127
WeightedPepRatio	WeightedPsmRatio	TRUE	FALSE	TRUE	TRUE	0.8774	0.1463	0.1127
MedianPepRatio	SumPsmIntensity	TRUE	FALSE	FALSE	TRUE	0.8773	0.147	0.1129
MedianPepRatio	SumPsmIntensity	TRUE	FALSE	TRUE	TRUE	0.8773	0.147	0.1129
MedianPepRatio	LinearRegression	TRUE	FALSE	FALSE	TRUE	0.8771	0.1215	0.1132
MedianPepRatio	LinearRegression	TRUE	FALSE	TRUE	TRUE	0.8771	0.1215	0.1132
TrimmedMeanPsmRatio	WeightedPsmRatio	TRUE	FALSE	FALSE	TRUE	0.8771	0.18	0.1131
TrimmedMeanPsmRatio	WeightedPsmRatio	TRUE	TRUE	FALSE	TRUE	0.8771	0.18	0.1131
TrimmedMeanPsmRatio	WeightedPsmRatio	TRUE	FALSE	TRUE	TRUE	0.8771	0.18	0.1131
TrimmedMeanPsmRatio	WeightedPsmRatio	TRUE	TRUE	TRUE	TRUE	0.8771	0.18	0.1131
TrimmedMeanPsmRatio	Median	TRUE	FALSE	FALSE	TRUE	0.8771	0.18	0.1131
TrimmedMeanPsmRatio	Median	TRUE	TRUE	FALSE	TRUE	0.8771	0.18	0.1131
TrimmedMeanPsmRatio	Median	TRUE	FALSE	TRUE	TRUE	0.8771	0.18	0.1131
TrimmedMeanPsmRatio	Median	TRUE	TRUE	TRUE	TRUE	0.8771	0.18	0.1131
TrimmedMeanPsmRatio	LinearRegression	TRUE	FALSE	FALSE	TRUE	0.8771	0.18	0.1131
TrimmedMeanPsmRatio	LinearRegression	TRUE	TRUE	FALSE	TRUE	0.8771	0.18	0.1131
TrimmedMeanPsmRatio	LinearRegression	TRUE	FALSE	TRUE	TRUE	0.8771	0.18	0.1131
TrimmedMeanPsmRatio	LinearRegression	TRUE	TRUE	TRUE	TRUE	0.8771	0.18	0.1131
TrimmedMeanPsmRatio	SumPsmIntensity	TRUE	FALSE	FALSE	TRUE	0.8771	0.18	0.1131
TrimmedMeanPsmRatio	SumPsmIntensity	TRUE	TRUE	FALSE	TRUE	0.8771	0.18	0.1131
TrimmedMeanPsmRatio	SumPsmIntensity	TRUE	FALSE	TRUE	TRUE	0.8771	0.18	0.1131
TrimmedMeanPsmRatio	SumPsmIntensity	TRUE	TRUE	TRUE	TRUE	0.8771	0.18	0.1131
WeightedPepRatio	LinearRegression	TRUE	FALSE	FALSE	TRUE	0.877	0.1384	0.1132
WeightedPepRatio	LinearRegression	TRUE	FALSE	TRUE	TRUE	0.877	0.1384	0.1132
WeightedPepRatio	SumPsmIntensity	TRUE	FALSE	FALSE	TRUE	0.8769	0.1452	0.1133
WeightedPepRatio	SumPsmIntensity	TRUE	FALSE	TRUE	TRUE	0.8769	0.1452	0.1133
MedianPsmRatio	WeightedPsmRatio	TRUE	FALSE	FALSE	TRUE	0.8769	0.1607	0.1133
MedianPsmRatio	WeightedPsmRatio	TRUE	TRUE	FALSE	TRUE	0.8769	0.1607	0.1133
MedianPsmRatio	WeightedPsmRatio	TRUE	FALSE	TRUE	TRUE	0.8769	0.1607	0.1133
MedianPsmRatio	WeightedPsmRatio	TRUE	TRUE	TRUE	TRUE	0.8769	0.1607	0.1133
MedianPsmRatio	Median	TRUE	FALSE	FALSE	TRUE	0.8769	0.1607	0.1133
MedianPsmRatio	Median	TRUE	TRUE	FALSE	TRUE	0.8769	0.1607	0.1133
MedianPsmRatio	Median	TRUE	FALSE	TRUE	TRUE	0.8769	0.1607	0.1133
MedianPsmRatio	Median	TRUE	TRUE	TRUE	TRUE	0.8769	0.1607	0.1133
MedianPsmRatio	LinearRegression	TRUE	FALSE	FALSE	TRUE	0.8769	0.1607	0.1133
MedianPsmRatio	LinearRegression	TRUE	TRUE	FALSE	TRUE	0.8769	0.1607	0.1133
MedianPsmRatio	LinearRegression	TRUE	FALSE	TRUE	TRUE	0.8769	0.1607	0.1133
MedianPsmRatio	LinearRegression	TRUE	TRUE	TRUE	TRUE	0.8769	0.1607	0.1133
MedianPsmRatio	SumPsmIntensity	TRUE	FALSE	FALSE	TRUE	0.8769	0.1607	0.1133
MedianPsmRatio	SumPsmIntensity	TRUE	TRUE	FALSE	TRUE	0.8769	0.1607	0.1133
MedianPsmRatio	SumPsmIntensity	TRUE	FALSE	TRUE	TRUE	0.8769	0.1607	0.1133
MedianPsmRatio	SumPsmIntensity	TRUE	TRUE	TRUE	TRUE	0.8769	0.1607	0.1133
WeightedPepRatio	Median	TRUE	FALSE	FALSE	TRUE	0.8768	0.1716	0.1134
WeightedPepRatio	Median	TRUE	FALSE	TRUE	TRUE	0.8768	0.1716	0.1134
SumPsmIntensity	WeightedPsmRatio	TRUE	FALSE	FALSE	TRUE	0.8758	0.1457	0.1143
SumPsmIntensity	WeightedPsmRatio	TRUE	TRUE	FALSE	TRUE	0.8758	0.1457	0.1143
SumPsmIntensity	WeightedPsmRatio	TRUE	FALSE	TRUE	TRUE	0.8758	0.1457	0.1143
SumPsmIntensity	WeightedPsmRatio	TRUE	TRUE	TRUE	TRUE	0.8758	0.1457	0.1143
SumPsmIntensity	Median	TRUE	FALSE	FALSE	TRUE	0.8758	0.1457	0.1143
SumPsmIntensity	Median	TRUE	TRUE	FALSE	TRUE	0.8758	0.1457	0.1143
SumPsmIntensity	Median	TRUE	FALSE	TRUE	TRUE	0.8758	0.1457	0.1143
SumPsmIntensity	Median	TRUE	TRUE	TRUE	TRUE	0.8758	0.1457	0.1143
SumPsmIntensity	LinearRegression	TRUE	FALSE	FALSE	TRUE	0.8758	0.1457	0.1143
SumPsmIntensity	LinearRegression	TRUE	TRUE	FALSE	TRUE	0.8758	0.1457	0.1143
SumPsmIntensity	LinearRegression	TRUE	FALSE	TRUE	TRUE	0.8758	0.1457	0.1143
SumPsmIntensity	LinearRegression	TRUE	TRUE	TRUE	TRUE	0.8758	0.1457	0.1143
SumPsmIntensity	SumPsmIntensity	TRUE	FALSE	FALSE	TRUE	0.8758	0.1457	0.1143
SumPsmIntensity	SumPsmIntensity	TRUE	TRUE	FALSE	TRUE	0.8758	0.1457	0.1143
SumPsmIntensity	SumPsmIntensity	TRUE	FALSE	TRUE	TRUE	0.8758	0.1457	0.1143
SumPsmIntensity	SumPsmIntensity	TRUE	TRUE	TRUE	TRUE	0.8758	0.1457	0.1143
WeightedPsmRatio	WeightedPsmRatio	TRUE	FALSE	FALSE	TRUE	0.8738	0.162	0.1165
WeightedPsmRatio	WeightedPsmRatio	FALSE	FALSE	TRUE	TRUE	0.8738	0.162	0.1165
WeightedPsmRatio	WeightedPsmRatio	TRUE	FALSE	TRUE	TRUE	0.8738	0.162	0.1165
WeightedPsmRatio	WeightedPsmRatio	FALSE	FALSE	FALSE	TRUE	0.8738	0.162	0.1165
WeightedPsmRatio	Median	TRUE	FALSE	FALSE	TRUE	0.8738	0.162	0.1165
WeightedPsmRatio	Median	FALSE	FALSE	TRUE	TRUE	0.8738	0.162	0.1165
WeightedPsmRatio	Median	TRUE	FALSE	TRUE	TRUE	0.8738	0.162	0.1165
WeightedPsmRatio	Median	FALSE	FALSE	FALSE	TRUE	0.8738	0.162	0.1165
WeightedPsmRatio	LinearRegression	TRUE	FALSE	FALSE	TRUE	0.8738	0.162	0.1165
WeightedPsmRatio	LinearRegression	FALSE	FALSE	TRUE	TRUE	0.8738	0.162	0.1165
WeightedPsmRatio	LinearRegression	TRUE	FALSE	TRUE	TRUE	0.8738	0.162	0.1165
WeightedPsmRatio	LinearRegression	FALSE	FALSE	FALSE	TRUE	0.8738	0.162	0.1165
WeightedPsmRatio	SumPsmIntensity	TRUE	FALSE	FALSE	TRUE	0.8738	0.162	0.1165
WeightedPsmRatio	SumPsmIntensity	FALSE	FALSE	TRUE	TRUE	0.8738	0.162	0.1165
WeightedPsmRatio	SumPsmIntensity	TRUE	FALSE	TRUE	TRUE	0.8738	0.162	0.1165
WeightedPsmRatio	SumPsmIntensity	FALSE	FALSE	FALSE	TRUE	0.8738	0.162	0.1165
WeightedPepRatio	WeightedPsmRatio	FALSE	FALSE	TRUE	TRUE	0.8737	0.1662	0.1166
WeightedPepRatio	WeightedPsmRatio	FALSE	FALSE	FALSE	TRUE	0.8737	0.1662	0.1166
SumPsmIntensity	WeightedPsmRatio	FALSE	TRUE	FALSE	TRUE	0.8734	0.1648	0.1169
SumPsmIntensity	WeightedPsmRatio	FALSE	FALSE	TRUE	TRUE	0.8734	0.1648	0.1169
SumPsmIntensity	WeightedPsmRatio	FALSE	FALSE	FALSE	TRUE	0.8734	0.1648	0.1169
SumPsmIntensity	Median	FALSE	TRUE	FALSE	TRUE	0.8734	0.1648	0.1169
SumPsmIntensity	Median	FALSE	FALSE	TRUE	TRUE	0.8734	0.1648	0.1169
SumPsmIntensity	Median	FALSE	FALSE	FALSE	TRUE	0.8734	0.1648	0.1169
SumPsmIntensity	LinearRegression	FALSE	TRUE	FALSE	TRUE	0.8734	0.1648	0.1169
SumPsmIntensity	LinearRegression	FALSE	FALSE	TRUE	TRUE	0.8734	0.1648	0.1169
SumPsmIntensity	LinearRegression	FALSE	FALSE	FALSE	TRUE	0.8734	0.1648	0.1169
SumPsmIntensity	SumPsmIntensity	FALSE	TRUE	FALSE	TRUE	0.8734	0.1648	0.1169
SumPsmIntensity	SumPsmIntensity	FALSE	FALSE	TRUE	TRUE	0.8734	0.1648	0.1169
SumPsmIntensity	SumPsmIntensity	FALSE	FALSE	FALSE	TRUE	0.8734	0.1648	0.1169
MedianPepRatio	WeightedPsmRatio	FALSE	FALSE	TRUE	TRUE	0.8734	0.1802	0.1169
MedianPepRatio	WeightedPsmRatio	FALSE	FALSE	FALSE	TRUE	0.8734	0.1802	0.1169
WeightedPepRatio	SumPsmIntensity	FALSE	FALSE	TRUE	TRUE	0.8733	0.1647	0.117
WeightedPepRatio	SumPsmIntensity	FALSE	FALSE	FALSE	TRUE	0.8733	0.1647	0.117
WeightedPepRatio	LinearRegression	FALSE	FALSE	TRUE	TRUE	0.8732	0.1565	0.1171
WeightedPepRatio	LinearRegression	FALSE	FALSE	FALSE	TRUE	0.8732	0.1565	0.1171
MedianPepRatio	SumPsmIntensity	FALSE	FALSE	TRUE	TRUE	0.8728	0.1694	0.1175
MedianPepRatio	SumPsmIntensity	FALSE	FALSE	FALSE	TRUE	0.8728	0.1694	0.1175
MedianPepRatio	LinearRegression	FALSE	FALSE	TRUE	TRUE	0.8726	0.1436	0.1177
MedianPepRatio	LinearRegression	FALSE	FALSE	FALSE	TRUE	0.8726	0.1436	0.1177
MedianPepRatio	Median	FALSE	FALSE	TRUE	TRUE	0.8725	0.2157	0.1178
MedianPepRatio	Median	FALSE	FALSE	FALSE	TRUE	0.8725	0.2157	0.1178
WeightedPepRatio	Median	FALSE	FALSE	TRUE	TRUE	0.8724	0.1933	0.1179
WeightedPepRatio	Median	FALSE	FALSE	FALSE	TRUE	0.8724	0.1933	0.1179
MedianPsmRatio	WeightedPsmRatio	FALSE	TRUE	FALSE	TRUE	0.8722	0.1852	0.1181
MedianPsmRatio	WeightedPsmRatio	FALSE	FALSE	TRUE	TRUE	0.8722	0.1852	0.1181
MedianPsmRatio	WeightedPsmRatio	FALSE	FALSE	FALSE	TRUE	0.8722	0.1852	0.1181
MedianPsmRatio	Median	FALSE	TRUE	FALSE	TRUE	0.8722	0.1852	0.1181
MedianPsmRatio	Median	FALSE	FALSE	TRUE	TRUE	0.8722	0.1852	0.1181
MedianPsmRatio	Median	FALSE	FALSE	FALSE	TRUE	0.8722	0.1852	0.1181
MedianPsmRatio	LinearRegression	FALSE	TRUE	FALSE	TRUE	0.8722	0.1852	0.1181
MedianPsmRatio	LinearRegression	FALSE	FALSE	TRUE	TRUE	0.8722	0.1852	0.1181
MedianPsmRatio	LinearRegression	FALSE	FALSE	FALSE	TRUE	0.8722	0.1852	0.1181
MedianPsmRatio	SumPsmIntensity	FALSE	TRUE	FALSE	TRUE	0.8722	0.1852	0.1181
MedianPsmRatio	SumPsmIntensity	FALSE	FALSE	TRUE	TRUE	0.8722	0.1852	0.1181
MedianPsmRatio	SumPsmIntensity	FALSE	FALSE	FALSE	TRUE	0.8722	0.1852	0.1181
TrimmedMeanPsmRatio	WeightedPsmRatio	FALSE	TRUE	FALSE	TRUE	0.872	0.2102	0.1183
TrimmedMeanPsmRatio	WeightedPsmRatio	FALSE	FALSE	TRUE	TRUE	0.872	0.2102	0.1183
TrimmedMeanPsmRatio	WeightedPsmRatio	FALSE	FALSE	FALSE	TRUE	0.872	0.2102	0.1183
TrimmedMeanPsmRatio	Median	FALSE	TRUE	FALSE	TRUE	0.872	0.2102	0.1183
TrimmedMeanPsmRatio	Median	FALSE	FALSE	TRUE	TRUE	0.872	0.2102	0.1183
TrimmedMeanPsmRatio	Median	FALSE	FALSE	FALSE	TRUE	0.872	0.2102	0.1183
TrimmedMeanPsmRatio	LinearRegression	FALSE	TRUE	FALSE	TRUE	0.872	0.2102	0.1183
TrimmedMeanPsmRatio	LinearRegression	FALSE	FALSE	TRUE	TRUE	0.872	0.2102	0.1183
TrimmedMeanPsmRatio	LinearRegression	FALSE	FALSE	FALSE	TRUE	0.872	0.2102	0.1183
TrimmedMeanPsmRatio	SumPsmIntensity	FALSE	TRUE	FALSE	TRUE	0.872	0.2102	0.1183
TrimmedMeanPsmRatio	SumPsmIntensity	FALSE	FALSE	TRUE	TRUE	0.872	0.2102	0.1183
TrimmedMeanPsmRatio	SumPsmIntensity	FALSE	FALSE	FALSE	TRUE	0.872	0.2102	0.1183
