# Supplementary material for: Multi-Q 2 software facilitates isobaric labeling quantitation analysis with improved accuracy and coverage
Source: Sci Rep. 2021 Jan 26;11:2233. doi: 10.1038/s41598-021-81740-4 (PMC7838301; doi:10.1038/s41598-021-81740-4)
Supplement: Supplementary file 2 — Supplementary Table S2. [file 41598_2021_81740_MOESM2_ESM.xlsx]

## Sheet: Table S2
Prot Ratio Alg	Pep Ratio Alg.	RatioCmp Correction	AUCCD	ARE
WeightedPsmRatio	WeightedPsmRatio	FALSE	0.9452	0.0905
WeightedPsmRatio	Median	FALSE	0.9452	0.0905
WeightedPsmRatio	LinearRegression	FALSE	0.9452	0.0905
WeightedPsmRatio	SumPsmIntensity	FALSE	0.9452	0.0905
MedianPepRatio	WeightedPsmRatio	FALSE	0.945	0.091
WeightedPepRatio	WeightedPsmRatio	FALSE	0.9449	0.0911
MedianPsmRatio	WeightedPsmRatio	FALSE	0.9442	0.0925
MedianPsmRatio	Median	FALSE	0.9442	0.0925
MedianPsmRatio	LinearRegression	FALSE	0.9442	0.0925
MedianPsmRatio	SumPsmIntensity	FALSE	0.9442	0.0925
MedianPepRatio	SumPsmIntensity	FALSE	0.9437	0.0946
WeightedPepRatio	SumPsmIntensity	FALSE	0.9437	0.0946
WeightedPepRatio	LinearRegression	FALSE	0.9434	0.0938
MedianPepRatio	LinearRegression	FALSE	0.9434	0.0941
SumPsmIntensity	WeightedPsmRatio	FALSE	0.9434	0.0967
SumPsmIntensity	Median	FALSE	0.9434	0.0967
SumPsmIntensity	LinearRegression	FALSE	0.9434	0.0967
SumPsmIntensity	SumPsmIntensity	FALSE	0.9434	0.0967
MedianPepRatio	Median	FALSE	0.9431	0.0952
TrimmedMeanPsmRatio	WeightedPsmRatio	FALSE	0.9429	0.0952
TrimmedMeanPsmRatio	Median	FALSE	0.9429	0.0952
TrimmedMeanPsmRatio	LinearRegression	FALSE	0.9429	0.0952
TrimmedMeanPsmRatio	SumPsmIntensity	FALSE	0.9429	0.0952
WeightedPepRatio	Median	FALSE	0.9426	0.0957
WeightedPsmRatio	WeightedPsmRatio	TRUE	0.9359	0.1096
WeightedPsmRatio	Median	TRUE	0.9359	0.1096
WeightedPsmRatio	LinearRegression	TRUE	0.9359	0.1096
WeightedPsmRatio	SumPsmIntensity	TRUE	0.9359	0.1096
MedianPepRatio	WeightedPsmRatio	TRUE	0.9356	0.1102
WeightedPepRatio	WeightedPsmRatio	TRUE	0.9355	0.1104
WeightedPepRatio	LinearRegression	TRUE	0.9343	0.1124
WeightedPepRatio	SumPsmIntensity	TRUE	0.9342	0.1143
MedianPepRatio	LinearRegression	TRUE	0.9341	0.1128
MedianPepRatio	SumPsmIntensity	TRUE	0.9341	0.1144
SumPsmIntensity	WeightedPsmRatio	TRUE	0.934	0.1162
SumPsmIntensity	Median	TRUE	0.934	0.1162
SumPsmIntensity	LinearRegression	TRUE	0.934	0.1162
SumPsmIntensity	SumPsmIntensity	TRUE	0.934	0.1162
MedianPsmRatio	WeightedPsmRatio	TRUE	0.9338	0.1138
MedianPsmRatio	Median	TRUE	0.9338	0.1138
MedianPsmRatio	LinearRegression	TRUE	0.9338	0.1138
MedianPsmRatio	SumPsmIntensity	TRUE	0.9338	0.1138
MedianPepRatio	Median	TRUE	0.9324	0.1165
TrimmedMeanPsmRatio	WeightedPsmRatio	TRUE	0.9323	0.1168
TrimmedMeanPsmRatio	Median	TRUE	0.9323	0.1168
TrimmedMeanPsmRatio	LinearRegression	TRUE	0.9323	0.1168
TrimmedMeanPsmRatio	SumPsmIntensity	TRUE	0.9323	0.1168
WeightedPepRatio	Median	TRUE	0.9321	0.1172
